# Supplementary material for: A chromatinized origin reduces the mobility of ORC and MCM through interactions and spatial constraint
Source: Nat Commun. 2023 Oct 23;14:6735. doi: 10.1038/s41467-023-42524-8 (PMC10593741; doi:10.1038/s41467-023-42524-8)
Supplement: Supplementary file 4 — Source data [file 41467_2023_42524_MOESM4_ESM.xlsx]

## Sheet: Figure 1c
Figure 1c
	ARS1+nuc	#filtered DNA	#H2A foci	#H2A foci/DNA	#H2A foci in ori	Fraction in ori
		241	252	1.04564	205	0.813492
#H2A	Fraction (experimental)	Wilson interval		Fraction (fitted with optimum ph2a and pocc)	optimal solution for ph2a	optimal solution for pocc
		+	-
1	0.136585	0.0257561	0.0222277	0.138991	0.765418	1
2	0.341463	0.0338184	0.0322792	0.340146
3	0.380488	0.0344127	0.0332524	0.369964	MSE
4	0.141463	0.0260844	0.0226034	0.150899	5.18243e-05

## Sheet: Figure 2c
Figure 2c
	#filtered DNA with ORC	#ORC foci	#ORC foci/DNA	#ORC foci in ori	Fraction in ori	Wilson interval
						+	-		p-value
ARS1	106	145	1.36792	44	0.303448	0.0394199	0.0367273			ARS1+nuc	Mut ori	Mut ori+nuc
ARS1+nuc	50	67	1.34	26	0.38806	0.0607652	0.0574728		ARS1	0.0405449	4.22385e-09	n.a
Mut ori	70	100	1.42857	14	0.14	0.0382753	0.0311462		ARS1+nuc	n.a	n.a	0.0173878
Mut ori+nuc	51	70	1.37255	18	0.257143	0.0554038	0.0485625		Mut ori	n.a	n.a	0.0131836

## Sheet: Figure 3c
Figure 3c
		#ORC foci	Fraction of D < D*	Wilson interval
				+	-		p-value
All	ARS1	69	0.551832	0.0587049	0.0601858			ARS1+nuc	Mut ori	Mut ori+nuc
	ARS1+nuc	35	0.831169	0.0539096	0.0723087		ARS1	5.20649e-08	1.4075e-11	n.a
	Mut ori	40	0.185889	0.0688983	0.0535752		ARS1+nuc	n.a	n.a	0.00520507
	Mut ori+nuc	27	0.598347	0.0892012	0.0962263		Mut ori	n.a	n.a	8.33581e-08
Start in ori	ARS1	29	0.613535	0.0852002	0.0927696			ARS1+nuc	Mut ori	Mut ori+nuc
	ARS1+nuc	17	0.836927	0.070348	0.107786		ARS1	0.00117909	6.38989e-07	n.a
	Mut ori	7	0.17218	0.18061	0.0986515		ARS1+nuc	n.a	n.a	0.778354
	Mut ori+nuc	7	0.752914	0.124124	0.187355		Mut ori	n.a	n.a	0.00125554
Start outside ori	ARS1	40	0.50594	0.0779383	0.078228			ARS1+nuc	Mut ori	Mut ori+nuc
	ARS1+nuc	18	0.817389	0.0734912	0.106902		ARS1	5.2443e-06	8.56948e-07	n.a
	Mut ori	33	0.163187	0.0740526	0.0542393		ARS1+nuc	n.a	n.a	0.0351073
	Mut ori+nuc	20	0.526693	0.107692	0.110234		Mut ori	n.a	n.a	1.19237e-05

## Sheet: Figure 4c
Figure 4c
	#filtered DNA with ORC	#ORC foci	#ORC foci/DNA	#ORC foci in ori	Fraction in ori	Wilson interval
						+	-		p-value
ARS1	35	38	1.08571	23	0.605263	0.0756187	0.081017			ARS1+nuc	Mut ori	Mut ori+nuc
ARS1+nuc	43	43	1	22	0.511628	0.0750952	0.0756238		ARS1	0.260763	3.42118e-14	n.a
Mut ori	10	10	1	1	0.1	0.0382753	0.133856		ARS1+nuc	n.a	n.a	0
Mut ori+nuc	2	2	1	0	0	0.333343	0		Mut ori	n.a	n.a	1

## Sheet: Figure 5c
Figure 5c
	#filtered DNA with MCM	#MCM foci	#MCM foci/DNA	#MCM foci in ori	Fraction in ori	Wilson interval
						+	-		p-value
ARS1	46	50	1.08696	12	0.24	0.06512	0.0549235			ARS1+nuc	Mut ori	Mut ori+nuc
ARS1+nuc	82	97	1.18293	53	0.546392	0.0498197	0.0507665		ARS1	1.27638e-05	0.0729307	n.a
Mut ori	67	115	1.71642	17	0.147826	0.0361306	0.0300584		ARS1+nuc	n.a	n.a	1.70021e-14
Mut ori+nuc	74	96	1.2973	18	0.1875	0.0429836	0.03654		Mut ori	n.a	n.a	0.338587

## Sheet: Supplementary4.1
Supplementary Figure 4.1
		#filtered DNA	#H2A foci	#H2A foci in ori	Fraction in ori
	ARS1+nuc	44	45	36	0.8
#H2A	Fraction (experimental)	Wilson interval		Fraction (fitted with optimum ph2a and pocc)	optimal solution for ph2a	optimal solution for pocc
		+	-
1	0.166667	0.0709374	0.0529186	0.185531	0.726796	0.975788
2	0.388889	0.0832052	0.077199	0.364369
3	0.305556	0.0811684	0.0706574	0.331484	MSE
4	0.138889	0.0674472	0.0479269	0.118617	0.000510085

## Sheet: Supplementary4.3
Supplementary Figure 4.3
Panel b
		#filtered DNA	#H2A foci	#H2A foci in ori	Fraction in ori
	ARS1+nuc	119	134	66	0.492537
#H2A	Fraction (experimental)	Wilson interval		Fraction (fitted with optimum ph2a and pocc)	optimal solution for ph2a	optimal solution for pocc
		+	-
1	0.363636	0.0608409	0.0567702	0.361438	0.806972	0.52109
2	0.409091	0.0614401	0.0587263	0.419812
3	0.136364	0.0477038	0.0368485	0.148627	MSE
4	0.0909091	0.0417549	0.0295427	0.0701233	0.000175554
Panel c
		#filtered DNA	#H2A foci	#H2A foci in ori	Fraction in ori
	Mut ori+nuc	47	56	36	0.642857
#H2A	Fraction (experimental)	Wilson interval		Fraction (fitted with optimum ph2a and pocc)	optimal solution for ph2a	optimal solution for pocc
		+	-
1	0.444444	0.0832076	0.0802045	0.441208	0.593363	0.717017
2	0.333333	0.0821356	0.0731262	0.369908
3	0.166667	0.0709374	0.0529186	0.153396	MSE
4	0.0555556	0.0515403	0.0275153	0.0354877	0.000481758

## Sheet: Supplementary5.2
Supplementary Figure 5.2
Panel b
		#filtered DNA	#H2A foci	#H2A foci in ori	Fraction in ori
	ARS1+nuc	81	81	67	0.82716
#H2A	Fraction (experimental)	Wilson interval		Fraction (fitted with optimum ph2a and pocc)	optimal solution for ph2a	optimal solution for pocc
		+	-
1	0.149254	0.0577731	0.0525415	0.161582	0.843092	0.887635
2	0.343284	0.0593404	0.0593404	0.32804
3	0.328358	0.0453	0.0348368	0.331758	MSE
4	0.179104	0.0344827	0.0220073	0.178621	9.90381e-05
Panel c
		#filtered DNA	#H2A foci	#H2A foci in ori	Fraction in ori
	Mut ori+nuc	116	140	70	0.5
#H2A	Fraction (experimental)	Wilson interval		Fraction (fitted with optimum ph2a and pocc)	optimal solution for ph2a	optimal solution for pocc
		+	-
1	0.314286	0.0577731	0.0525415	0.318203	0.914278	0.397614
2	0.5	0.0593404	0.0593404	0.492798
3	0.128571	0.0453	0.0348368	0.110291	MSE
4	0.0571429	0.0344827	0.0220073	0.0787074	0.000216604
